# Supplementary material for: Toxicological Assessment of Biodegradable Poli-ε-Caprolactone Polymer Composite Materials Containing Hydroxyapatite, Bioglass, and Chitosan as Potential Biomaterials for Bone Regeneration Scaffolds
Source: Biomedicines. 2024 Aug 26;12(9):1949. doi: 10.3390/biomedicines12091949 (PMC11428512; doi:10.3390/biomedicines12091949)
Supplement: Supplementary file 1 [file biomedicines-12-01949-s001.zip]

Archive with 1 entries (1 files):
- biomedicines-3137813-supplementary.pdf
